# Supplementary material for: Sleep Disturbances and Behavioral Problems in Children and Adolescents with Autism Spectrum Disorder—A Systematic Review
Source: Clin Pract. 2025 Oct 30;15(11):201. doi: 10.3390/clinpract15110201 (PMC12651674; doi:10.3390/clinpract15110201)
Supplement: Supplementary file 1 [file clinpract-15-00201-s001.zip]

Archive with 1 entries (1 files):
- clinpract-3926173-supplementary.pdf
